# Supplementary material for: Determinants of low birth weight deliveries at five referral hospitals in Western Area Urban district, Sierra Leone
Source: Ital J Pediatr. 2021 Oct 28;47:212. doi: 10.1186/s13052-021-01160-y (PMC8554995; doi:10.1186/s13052-021-01160-y)
Supplement: Supplementary file 1 — Additional file 1. Determinants of LBW in Western Area Urban District, Sierra Leone. Data on which findings of the study was based. [file 13052_2021_1160_MOESM1_ESM.xlsx]

## Sheet: Case control
qn	hosp	bbw	lowb	bsex	mage	educ	empl	income	income_2	mtribe	mstatus_c	hempl	religion	mwt	mht	bmi	parity	gvida	anc_v	gage_d	anaemia	anaemia-1	birth_b4	spacing	abortion	diabetes	hbp	hdisease	infection_HIV	infection_syphilis	infection_malaria	vit_used	period_vit	alcohol	freq_alcohol	smoked	freq_smoked	p_smoked	water_source	herbal
32	4	0.5	1	0	30	1	0	1	4	1	0	0	0	62	1.54	26.1	4	5	6	24	0	12	1	1	1	0	1	0	0	0	1	0	4	0	#NULL!	1	2	0	0	0
97	5	1	1	0	30	1	1	1	3	1	0	0	0	74	1.71	25.3	2	3	4	32	0	12	1	2	0	0	0	0	1	1	1	0	4	0	#NULL!	1	0	0	0	0
113	5	1	1	1	30	2	1	1	4	1	0	0	0	65	1.6	25.4	2	5	2	36	1	10	0		1	0	1	0	0	0	1	0	1	0	#NULL!	1	1	1	1	1
35	4	1.05	1	0	26	3	2	1	4	1	0	0	0	71	1.69	24.9	0	2	2	37	0	12	0		0	0	0	0	0	0	0	0	6	0	#NULL!	0	#NULL!	0	0	0
86	5	1.08	1	0	19	3	2	1	2	1	1		0	50	1.32	28.7	0	1	2	28	1	8	0		0	0	1	0	0	0	1	0	4	0	#NULL!	0	#NULL!	0	0	1
57	5	1.1	1	1	26	0	2	0	5	0	1		0	60.4	1.6	23.6	1	2	3	36	0	11	1	3	0	0	0	0	0	0	1	0	8	0	#NULL!	0	#NULL!	0	0	1
77	5	1.1	1	1	17	2	1	1	2	1	1		1	65	1.25	41.6	0	1	2	38	1	10	0		0	1	1	0	0	0	1	0	2	1	2	1	1	0	1	1
112	5	1.16	1	1	25	1	1	1	4	0	1		0	68	1.65	24.9	2	3	6	36	1	10	0		0	0	1	0	1	1	1	0	2	0	#NULL!	1	2	1	0	1
52	5	1.2	1	0	18	2	0	0	5	1	0	1	0	53	1.5	23.6	1	2	4	32	1	9	1	3	0	0	1	0	0	0	1	0	3	0	#NULL!	0	#NULL!	0	0	1
98	5	1.2	1	1	32	3	0	1	3	1	0	1	0	66	1.57	26.8	1	2	5	32	0	12	1	1	0	0	0	0	0	0	1	0	3	1	0	1	0	1	0	1
118	5	1.2	1	1	18	1	1	1	2	1	1		1	51	1.52	22.1	0	1	4	36	1	10	0		0	0	1	0	0	1	1	0	2	0	#NULL!	1	1	1	0	1
121	4	1.2	1	1	19	1	1	1	3	0	0	0	0	62	1.55	25.8	2	3	6	36	1	8	1	2	0	0	0	0	0	1	1	0	4	0	#NULL!	0	#NULL!	0	1	1
7	4	1.3	1	1	22	3	0	1	3	0	0	0	0	80	1.78	25.2	2	2	3	30	0	11	1	3	0	0	0	0	0	0	0	0	3	0	#NULL!	0	#NULL!	1	0	0
31	4	1.3	1	0	27	1	0	1	4	3	1		0	60	1.49	27	0	2	4	30	0	12	1	1	1	0	0	0	0	0	0	0	5	0	#NULL!	1	2	0	0	1
63	5	1.3	1	0	34	0	1	0	6	0	0	0	1	78.8	1.59	31.2	0	1	3	38	1	10	0		0	0	0	0	0	0	1	0	3	1	0	0	#NULL!	0	0	1
66	5	1.3	1	0	20	3	2	1	2	3	1		1	71.2	1.5	31.6	0	1	2	36	1	10	0		0	0	0	0	0	0	1	0	2	0	#NULL!	0	#NULL!	1	0	1
106	5	1.3	1	1	20	1	1	1	4	3	0	1	0	64	1.6	25	0	3	4	36	1	10	0		1	0	1	0	0	1	1	0	2	0	#NULL!	1	0	1	1	1
111	5	1.3	1	1	18	1	1	1	4	2	1		0	58	1.47	26.8	0	1	4	36	1	10	0		0	0	1	0	0	1	1	0	2	0	#NULL!	1	1	1	1	1
68	5	1.35	1	0	30	3	2	0	6	3	0	0	1	69	1.47	31.9	1	2	6	37	0	13	1	4	0	0	0	0	0	0	0	0	5	0	#NULL!	0	#NULL!	1	1	1
84	5	1.4	1	1	25	0	0	0	7	2	0	0	1	65	1.4	33.2	2	3	3	30	0	11.2	1	4	1	0	1	0	0	0	1	0	3	0	#NULL!	0	#NULL!	1	1	1
182	5	1.46	1	0	32	0	0	0	10	0	0	0	0	82	1.65	30.1	1	2	8	38	1	10.2	1	7	1	1	1	0	0	0	1	0	8	0	#NULL!	0	#NULL!	1	0	0
18	4	1.48	1	1	20	3	1	1	2	2	1		1	51	1.5	22.7	0	1	3	34	1	10.2	0		0	0	1	0	0	0	1	0	3	0	#NULL!	0	#NULL!	0	0	0
59	5	1.5	1	1	22	1	0	0	6	2	1		1	65	1.52	28.1	0	1	2	28	1	10	0		0	0	0	0	0	0	1	0	1	0	#NULL!	0	#NULL!	0	0	1
69	5	1.5	1	0	22	1	1	0	6	0	0	0	0	76	1.67	27.3	1	2	7	36	0	13	1	2	0	0	0	0	0	0	1	0	8	0	#NULL!	0	#NULL!	0	0	0
70	5	1.5	1	1	28	0	0	1	2	1	0	0	0	70	1.62	26.7	1	2	1	28	1	10	1	1	0	0	0	0	0	0	1	0	3	0	#NULL!	0	#NULL!	1	0	1
73	5	1.5	1	0	20	3	2	1	2	2	1		1	62	1.25	39.7	1	2	2	36	1	10	1	1	1	0	1	0	0	0	1	0	3	0	#NULL!	1	1	0	1	1
90	5	1.5	1	0	28	3	0	0	7	0	0	0	0	50	1.53	21.4	0	1	5	32	1	8	0		0	0	1	0	0	0	1	0	7	0	#NULL!	0	#NULL!	1	0	1
94	5	1.5	1	0	26	1	0	1	3	1	1		1	60	1.37	31.9	1	2	3	34	1	9	1	1	0	0	0	0	1	1	1	0	1	0	#NULL!	1	2	1	1	1
109	5	1.5	1	1	18	1	1	1	4	1	1		0	70	1.72	23.7	0	1	3	34	1	10	0		1	0	0	0	0	1	1	0	1	1	0	1	1	1	1	0
122	4	1.5	1	1	22	2	1	1	3	1	0	0	1	60	1.55	24.9	2	3	3	36	1	8	1	2	0	0	1	0	0	0	1	0	4	0	#NULL!	1	0	0	0	0
126	5	1.5	1	1	27	1	1	1	2	1	1		0	64	1.52	27.7	0	1	5	36	1	10.2	0		0	0	0	0	0	0	1	0	3	0	#NULL!	1	1	1	1	1
85	5	1.57	1	1	20	3	0	1	2	1	1		1	60	1.42	29.8	1	2	6	33	1	8	1	4	1	0	1	0	0	0	1	0	5	0	#NULL!	1	1	0	0	0
23	5	1.6	1	1	29	1	1	1	2	1	1		0	55	1.45	26.2	1	3	2	36	1	10.2	1	5	1	0	1	0	0	0	1	0	2	0	#NULL!	1	2	0	1	1
101	5	1.6	1	0	31	1	1	1	4	0	1		1	60	1.53	25.6	2	3	5	34	0	12	1	2	0	0	0	0	0	1	1	0	3	0	#NULL!	1	1	1	0	1
130	5	1.6	1	1	18	1	1	1	2	2	1		0	61	1.55	25.4	0	1	6	36	0	11.2	0		0	0	0	0	0	1	1	0	4	0	#NULL!	1	1	1	0	1
102	5	1.7	1	1	19	2	1	1	4	1	1		0	69	1.64	25.7	0	1	4	36	1	10	0		0	0	1	0	0	1	1	0	3	1	0	1	1	1	0	1
123	4	1.7	1	0	29	2	1	1	3	3	0	0	1	51	1.52	22.1	1	2	4	36	1	8	1	3	0	0	0	0	0	1	0	0	4	0	#NULL!	1	1	1	0	1
25	5	1.8	1	0	24	0	0	0	10	0	0	0	0	90	1.62	34.3	1	2	4	28	1	10.2	1	6	0	0	1	0	0	0	1	0	6	0	#NULL!	0	#NULL!	0	0	1
53	5	1.8	1	1	22	2	0	0	5	1	0	1	0	45	1.7	13.8	1	2	2	36	1	9	1	2	0	0	0	0	0	0	1	0	1	0	#NULL!	1	1	1	0	1
72	5	1.8	1	1	17	3	2	1	2	1	1		0	60	1.45	28.5	0	1	1	38	1	10	0		0	0	1	0	0	0	1	0	3	0	#NULL!	0	#NULL!	1	0	1
83	5	1.8	1	1	23	3	0	1	2	1	0	0	0	50	1.2	34.7	1	2	3	40	1	10	1	1	1	0	1	0	0	0	1	0	3	0	#NULL!	1	1	0	1	1
107	5	1.8	1	1	19	1	1	1	4	1	1		0	63	1.59	24.9	0	1	3	36	1	10	0		0	0	1	0	0	1	1	0	1	0	#NULL!	1	0	1	0	1
114	5	1.8	1	0	35	2	0	1	4	1	1		0	51	1.48	23.3	4	5	3	36	1	10	0		1	0	0	0	1	1	1	0	3	1	0	0	#NULL!	1	1	1
87	5	1.84	1	0	17	3	2	1	2	0	1		0	66	1.43	32.3	0	1	1	28	1	8	0		0	0	0	0	0	0	1	0	2	0	#NULL!	0	#NULL!	1	1	1
16	4	1.9	1	0	19	3	1	1	4	1	1		1	55	1.5	24.4	0	1	4	32	1	10	0		0	0	1	0	1	0	0	0	5	0	#NULL!	0	#NULL!	0	0	0
42	4	1.9	1	0	17	2	2	1	4	1	1		1	55	1.37	29.3	0	1	5	38	0	11.2	0		0	0	0	0	0	0	0	0	3	0	#NULL!	0	#NULL!	0	0	0
67	5	1.9	1	0	19	3	2	0	6	2	1		0	70	1.66	25.4	0	1	2	30	1	10	0		0	0	0	0	0	0	1	0	4	0	#NULL!	0	#NULL!	0	0	1
104	5	1.92	1	1	26	1	1	1	4	1	1		0	60	1.5	26.7	2	3	5	34	1	10	1	1	0	0	1	0	0	1	1	0	3	1	0	0	#NULL!	1	1	1
8	4	2	1	0	25	2	0	1	3	0	0	0	0	64	1.54	26.9	1	2	4	40	0	11	1	2	0	0	0	0	0	0	1	0	4	0	#NULL!	0	#NULL!	0	0	1
15	4	2	1	0	14	2	1	1	4	2	1		0	53	1.46	24.9	0	1	5	39	1	10	0		0	0	0	0	0	0	0	0	4	0	#NULL!	0	#NULL!	0	0	0
27	4	2	1	0	24	0	0	0	6	2	1		1	50	1.48	22.8	1	2	4	38	0	12	1	1	0	0	0	0	0	0	0	0	4	0	#NULL!	0	#NULL!	0	0	0
80	5	2	1	1	29	3	1	1	2	2	0	0	0	53.2	1.45	25.3	1	2	1	32	1	10	1	2	1	0	1	0	0	1	1	0	3	0	#NULL!	1	1	1	0	1
105	5	2	1	1	17	2	1	1	4	1	0	0	0	71	1.76	22.9	0	1	3	36	1	10	0		0	0	0	0	0	1	1	0	2	0	#NULL!	1	1	1	1	1
115	5	2	1	0	27	1	0	1	2	3	0	0	0	86	1.66	31.2	0	1	4	36	0	11.2	0		0	0	0	0	0	1	0	0	9	0	#NULL!	0	#NULL!	0	0	0
127	5	2	1	1	35	1	1	1	2	1	0	0	0	64	1.58	25.6	2	4	6	36	1	9	0		1	0	0	0	0	0	1	0	4	0	#NULL!	1	1	1	0	1
128	5	2	1	1	18	2	1	1	2	0	0	0	1	60	1.49	27	0	1	4	36	1	10.2	0		0	0	1	0	0	0	1	0	3	0	#NULL!	0	#NULL!	0	0	1
136	2	2	1	1	36	1	0	1	2	0	0	0	0	70	1.59	27.7	2	3	8	38	1	8	1	4	1	0	0	0	0	0	1	0	4	0	#NULL!	0	#NULL!	1	0	1
184	5	2	1	0	18	1	0	1	2	2	1		1	49	1.43	23.9	0	1	6	36	1	10.2	0		0	0	1	0	0	0	1	0	8	0	#NULL!	0	#NULL!	1	0	0
504	1	2	1	0	24	3	2	0	8	3	1		1	74	1.67	26.5	2	2	4	38	1	9	1	8	0	0	1	0	0	0	1	0	3	0	#NULL!	0	#NULL!	0	0	0
9	4	2.1	1	1	26	2	0	1	3	2	0	0	1	70	1.69	24.5	0	1	3	38	0	11	0		1	0	0	0	1	0	0	0	4	0	#NULL!	0	#NULL!	0	0	0
23	4	2.1	1	1	17	3	1	1	4	0	1		1	55	1.44	26.5	1	2	3	37	1	10	1	2	0	0	0	1	0	0	0	0	3	0	#NULL!	0	#NULL!	0	0	1
28	4	2.1	1	0	24	1	1	1	4	0	1		1	60	1.59	23.7	0	1	5	38	0	12	1	2	0	0	0	0	0	0	0	0	5	0	#NULL!	0	#NULL!	0	0	1
39	4	2.1	1	0	19	1	0	1	4	0	0	0	0	68	1.61	26.2	0	1	2	37	0	11.2	0		0	0	0	0	0	0	0	0	2	0	#NULL!	0	#NULL!	0	0	0
41	4	2.1	1	1	17	1	0	1	2	1	1		0	54	1.46	25.3	0	1	4	37	0	11.2	0		0	0	0	0	0	0	0	0	4	0	#NULL!	0	#NULL!	0	0	0
43	4	2.1	1	1	19	1	0	1	4	1	0	0	0	60	1.61	23.1	0	2	5	37	0	11.2	0		1	0	0	0	0	0	0	0	5	0	#NULL!	0	#NULL!	0	0	0
89	5	2.1	1	1	30	0	0	0	7	3	0	0	0	56	1.56	23	2	3	5	36	1	8	1	6	1	0	1	0	0	0	1	0	8	0	#NULL!	1	1	1	1	1
108	5	2.1	1	1	30	2	1	1	4	3	0	0	0	63	1.59	24.9	2	3	5	36	1	10	1	1	0	0	1	0	0	1	1	0	2	1	0	1	1	1	1	1
110	5	2.1	1	1	36	1	1	1	4	1	0	1	0	65	1.44	31.3	4	5	2	36	1	10	1	4	0	0	1	0	0	0	1	0	3	0	#NULL!	1	2	1	0	1
116	5	2.1	1	0	20	1	1	1	2	1	0	1	0	56	1.48	25.6	0	1	4	32	1	10	0		0	0	0	0	1	1	1	0	3	0	#NULL!	1	1	1	0	1
143	3	2.1	1	1	29	1	1	1	3	0	0	0	0	60	1.6	23.4	1	3	6	36	1	10	1	3	0	0	0	0	0	0	1	0	3	0	#NULL!	0	#NULL!	0	0	0
505	1	2.1	1	0	19	1	1	1	2	2	0	0	0	57	1.44	27.5	0	1	3	36	0	11.2	0		0	0	0	0	0	0	1	0	4	0	#NULL!	0	#NULL!	0	0	0
21	4	2.12	1	0	18	3	1	1	2	0	1		1	48	1.52	20.8	0	1	4	36	1	10.2	0		0	0	1	0	0	0	1	0	4	0	#NULL!	0	#NULL!	0	0	0
4	4	2.2	1	0	27	2	0	1	2	0	0	0	1	62	1.47	28.7	0	1	4	40	0	11	0		0	0	0	0	0	0	0	0	5	0	#NULL!	0	#NULL!	0	0	0
30	4	2.2	1	0	18	1	0	1	4	1	1		0	46	1.61	17.7	1	1	4	30	0	12	1	1	0	0	0	0	1	0	0	0	5	0	#NULL!	0	#NULL!	0	0	0
71	5	2.2	1	0	23	3	1	0	6	3	0	0	0	80	1.54	33.7	0	1	4	28	1	10	0		0	0	0	0	0	0	1	0	4	0	#NULL!	0	#NULL!	0	0	0
79	5	2.2	1	1	21	3	2	1	2	2	1		1	65.1	1.35	35.7	1	2	1	37	1	10	1	1	1	0	1	0	0	1	1	0	3	0	#NULL!	1	1	1	0	1
92	5	2.2	1	1	17	2	1	1	2	1	0	1	0	94	1.7	32.5	3	4	4	36	0	11	1	2	0	0	1	0	0	0	1	0	7	0	#NULL!	1	1	1	0	1
95	5	2.2	1	1	28	1	1	1	3	2	1		0	73	1.73	24.4	1	2	1	32	1	9	1	1	0	0	0	0	0	1	1	0	1	1	1	1	1	1	0	1
100	5	2.2	1	0	20	1	1	1	3	3	0	0	0	67	1.5	29.8	1	1	6	36	0	12	1	1	0	0	0	0	0	1	1	0	5	0	#NULL!	1	0	1	0	1
124	4	2.2	1	1	38	3	0	1	3	1	0	0	0	55	1.48	25.1	2	3	2	36	1	8	1	5	0	0	0	0	0	0	1	0	2	1	0	0	#NULL!	1	0	1
135	2	2.2	1	0	25	1	1	1	2	0	0	0	0	70	1.59	27.7	5	5	4	36	1	10	1	4	1	0	0	0	0	0	1	0	2	0	#NULL!	0	#NULL!	0	0	0
141	3	2.2	1	1	25	1	1	1	3	2	1		0	75	1.59	29.6	2	3	6	36	1	10	1	4	0	0	0	0	0	0	1	0	4	0	#NULL!	0	#NULL!	0	0	0
26	5	2.25	1	0	27	3	0	1	2	1	0	0	0	67	1.46	31.4	1	2	2	39	1	10.2	1	1	1	0	1	0	0	0	1	0	4	0	#NULL!	1	1	0	0	1
14	4	2.28	1	0	35	2	0	1	4	3	0	0	0	70	1.57	28.4	3	4	4	38	0	12	1	4	0	0	0	0	0	0	1	0	4	0	#NULL!	0	#NULL!	1	0	1
19	4	2.28	1	0	35	0	0	1	4	0	0	1	0	75	1.62	28.6	3	4	4	37	0	12	1	4	0	0	0	0	0	0	1	0	5	0	#NULL!	1	2	0	0	0
1	4	2.3	1	1	28	3	0	1	2	1	0	1	1	61	1.6	23.8	3	3	5	38	1	9	1	6	0	0	0	0	0	0	1	0	3	0	#NULL!	0	#NULL!	0	0	0
5	4	2.3	1	0	23	1	0	1	3	0	0	1	0	68	1.64	25.3	2	2	4	40	0	11	1	2	1	0	0	0	0	0	1	0	5	0	#NULL!	0	#NULL!	1	0	0
6	4	2.3	1	1	20	2	1	1	3	2	1		1	65	1.5	28.9	0	1	3	28	1	10	0		1	0	0	0	0	0	1	0	2	0	#NULL!	0	#NULL!	0	0	0
12	4	2.3	1	1	22	1	0	0	8	0	0	0	1	57	1.52	24.7	1	2	3	38	1	10	1	3	0	0	0	0	0	0	0	0	4	0	#NULL!	1	1	0	0	0
17	4	2.3	1	0	30	3	0	1	4	1	0	0	0	52	1.45	24.7	0	1	5	39	0	12	1	1	0	0	0	0	1	0	0	0	5	0	#NULL!	0	#NULL!	1	0	0
24	5	2.3	1	0	22	0	0	0	8	2	0	0	1	90	1.62	34.3	1	2	2	36	1	10.2	1	9	0	0	0	0	0	0	1	0	7	0	#NULL!	1	1	1	0	1
29	4	2.3	1	1	36	1	0	1	4	1	1		1	58	1.61	22.4	1	2	6	38	0	12	1	3	1	0	1	0	1	0	1	0	6	0	#NULL!	0	#NULL!	0	0	0
33	4	2.3	1	0	22	3	0	1	4	1	0	0	0	50	1.46	23.5	0	1	4	37	0	12	1	1	1	0	0	0	0	0	0	0	3	1	1	0	#NULL!	0	0	0
34	4	2.3	1	0	30	1	0	1	4	1	0	0	0	75	1.62	28.6	1	2	3	37	0	12	1	2	0	0	0	0	0	0	1	0	5	1	2	1	1	0	0	1
36	4	2.3	1	0	17	1	1	1	4	0	0	0	0	58	1.45	27.6	0	1	1	38	0	12	0		0	0	0	0	0	0	0	0	3	0	#NULL!	0	#NULL!	0	0	0
37	4	2.3	1	0	17	1	1	1	4	0	1		1	60	1.54	25.3	0	1	5	40	0	12	1	1	1	0	0	0	0	0	0	0	4	0	#NULL!	0	#NULL!	0	0	0
38	4	2.3	1	1	29	3	0	1	4	3	0	0	0	75	1.7	25.9	2	3	2	32	0	11.2	1	2	0	0	0	0	0	0	0	0	3	0	#NULL!	0	#NULL!	0	0	0
40	4	2.3	1	0	23	1	0	1	4	0	0	0	1	60	1.52	25.9	0	3	3	39	0	11.2	0		1	0	0	0	0	0	0	0	4	0	#NULL!	0	#NULL!	0	0	0
48	4	2.3	1	0	17	0	0	1	4	1	1		0	57	1.52	24.7	0	1	1	36	0	11.2	0		0	0	0	0	0	0	0	0	3	0	#NULL!	0	#NULL!	0	0	0
54	5	2.3	1	0	24	0	0	1	3	3	0	1	1	70.1	1.58	28.1	0	1	4	36	0	13	0		0	0	0	0	0	0	1	0	4	0	#NULL!	0	#NULL!	1	0	1
58	5	2.3	1	1	32	1	0	1	3	3	0	0	1	60	1.48	27.4	2	3	2	32	1	10	1	10	0	0	0	0	0	0	1	0	6	0	#NULL!	0	#NULL!	0	0	0
61	5	2.3	1	1	22	3	2	1	3	1	1		0	70.1	1.64	26	1	2	2	38	1	10	1	3	0	0	0	0	0	0	1	0	1	0	#NULL!	0	#NULL!	1	0	1
62	5	2.3	1	0	21	3	2	1	3	2	1		1	80	1.405	40.2	1	2	8	36	0	13	1	3	0	0	0	0	0	0	0	0	9	0	#NULL!	0	#NULL!	0	0	1
75	5	2.3	1	0	36	0	0	0	7	0	0	0	1	70	1.64	26	2	5	6	37	1	10	1	6	1	0	0	1	0	1	1	0	2	0	#NULL!	0	#NULL!	0	0	1
76	5	2.3	1	1	22	3	0	0	7	3	1		1	76	1.4	38.8	1	2	4	36	1	10	1	3	1	0	1	0	0	0	1	0	2	0	#NULL!	1	2	1	1	1
88	5	2.3	1	0	18	3	2	1	2	3	1		1	65	1.55	27.1	0	1	4	36	0	11.2	0		0	0	1	0	0	0	1	0	4	0	#NULL!	0	#NULL!	1	0	1
93	5	2.3	1	1	25	1	1	1	3	2	0	0	0	69	1.73	23.1	2	3	2	32	1	9	1	1	1	0	0	0	0	0	1	0	2	1	0	1	0	1	1	1
99	5	2.3	1	1	24	2	1	1	3	1	0	0	0	63	1.55	26.2	2	3	5	34	0	12	1	1	0	0	0	0	0	1	1	0	5	0	#NULL!	0	#NULL!	0	0	1
119	5	2.3	1	1	28	1	1	1	2	1	0	1	1	62	1.55	25.8	2	3	2	38	1	10	1	2	0	0	1	0	0	1	1	0	2	1	0	1	1	1	0	1
132	2	2.3	1	0	20	3	1	1	2	0	1		1	57	1.41	26.3	1	1	4	36	0	11	0		0	0	0	0	0	0	1	0	4	0	#NULL!	1	2	0	0	1
134	2	2.3	1	1	25	1	1	1	2	3	0	0	1	72	1.61	27.8	2	3	4	36	0	11	1	3	1	0	0	0	0	0	1	0	4	0	#NULL!	0	#NULL!	1	0	0
137	2	2.3	1	1	22	1	0	1	2	2	0	0	1	65	1.6	25.4	1	2	4	36	1	8	1	4	1	0	1	0	1	0	1	0	4	0	#NULL!	0	#NULL!	1	0	0
146	3	2.3	1	1	29	3	0	1	2	0	0	0	0	80.6	1.59	31.9	2	3	4	36	1	8	1	3	0	0	0	0	0	0	1	0	2	0	#NULL!	0	#NULL!	1	0	0
2	4	2.4	1	1	23	3	0	1	2	0	0	0	0	85	1.6	33.2	1	2	6	39	0	11	1	1	1	0	0	0	0	0	1	0	7	0	#NULL!	0	#NULL!	0	0	0
10	4	2.4	1	1	16	3	1	1	3	0	0	1	1	55	1.46	25.8	0	1	3	36	1	10	0		0	0	0	0	0	0	0	0	3	0	0	0	#NULL!	1	0	1
11	4	2.4	1	1	23	2	0	0	8	3	0	0	1	61.2	1.59	24.2	2	3	4	40	0	12	1	3	0	0	0	0	0	0	0	0	5	0	#NULL!	0	#NULL!	1	0	0
20	4	2.4	1	0	20	1	0	1	2	1	0	0	0	55	1.42	27.3	1	2	4	38	0	11.2	1	3	0	0	0	0	0	0	0	0	5	0	#NULL!	0	#NULL!	0	0	0
22	4	2.4	1	0	27	3	2	1	2	0	0	0	1	58	1.56	23.8	0	1	4	37	0	11.2	0		0	0	0	0	0	0	0	0	6	0	#NULL!	0	#NULL!	1	0	0
44	4	2.4	1	1	32	1	0	1	2	2	0	0	1	69	1.58	27.6	2	3	4	38	0	11.2	1	2	0	0	0	0	0	0	0	0	4	0	#NULL!	0	#NULL!	0	0	0
45	4	2.4	1	1	22	1	0	1	4	0	0	0	0	60	1.57	24.3	0	2	3	37	0	11.2	0		1	0	0	0	0	0	0	0	3	0	#NULL!	0	#NULL!	0	0	0
46	4	2.4	1	0	23	0	0	1	4	0	1		1	87	1.76	28.1	0	1	3	38	0	11.2	0		0	0	0	0	0	0	0	0	5	0	#NULL!	0	#NULL!	0	0	0
47	4	2.4	1	1	39	1	0	1	4	0	0	0	1	87	1.74	28.7	2	4	3	38	0	11.2	1	2	0	0	0	0	0	0	0	0	3	0	#NULL!	0	#NULL!	0	0	0
50	4	2.4	1	1	26	0	0	1	2	2	0	0	0	75	1.65	27.4	0	1	3	37	0	11.2	0		0	0	0	0	0	0	0	0	3	0	#NULL!	0	#NULL!	0	0	0
51	4	2.4	1	0	20	1	2	1	2	1	1		1	69	1.62	26.3	1	2	5	38	0	11.2	1	1	0	0	0	0	0	0	0	0	4	0	#NULL!	0	#NULL!	0	0	0
55	5	2.4	1	1	20	3	1	0	6	3	0	0	1	64	1.47	29.6	1	2	2	36	1	10	1	1	0	0	0	0	0	0	0	0	2	0	#NULL!	0	#NULL!	0	0	1
56	5	2.4	1	0	21	3	1	1	3	0	0	0	0	60	1.54	25.3	0	1	7	36	0	13	0		0	0	0	0	0	0	1	0	6	0	#NULL!	0	#NULL!	0	0	0
60	5	2.4	1	0	26	1	1	0	6	0	0	0	0	57	1.48	26	3	4	6	36	1	10	1	7	0	1	1	0	0	0	1	0	1	0	#NULL!	0	#NULL!	0	0	0
64	5	2.4	1	1	23	1	1	1	3	1	1		0	86	1.62	32.8	0	1	7	36	0	13	0		0	0	0	0	0	0	1	0	4	0	#NULL!	0	#NULL!	1	1	1
65	5	2.4	1	0	26	0	0	1	3	1	0	1	1	86	1.53	36.7	1	2	6	36	0	13	1	3	0	0	0	0	0	0	1	0	5	0	#NULL!	0	#NULL!	1	0	1
74	5	2.4	1	1	22	0	0	0	7	2	0	0	1	80	1.67	28.7	0	1	3	36	1	10	0		0	0	1	1	0	0	1	0	2	0	#NULL!	1	1	1	0	1
81	5	2.4	1	1	19	3	2	1	2	3	1		1	55	1.38	28.9	0	1	4	36	1	10	0		0	0	0	0	0	0	1	0	5	0	#NULL!	0	#NULL!	0	1	1
82	5	2.4	1	1	38	1	0	0	7	3	0	0	1	60	1.43	29.3	4	5	1	38	1	10	1	6	1	0	1	0	0	0	1	0	4	0	#NULL!	0	#NULL!	1	0	1
91	5	2.4	1	0	18	1	0	1	3	0	1		1	65	1.55	27.1	0	1	2	32	0	11.2	0		0	0	1	0	0	0	1	0	2	0	#NULL!	0	#NULL!	1	1	0
96	5	2.4	1	0	21	2	1	1	3	3	0	1	0	55	1.66	19.9	0	1	3	36	0	12	0		0	0	0	0	0	1	1	0	3	0	#NULL!	1	0	0	1	1
103	5	2.4	1	0	39	1	1	1	4	2	0	0	0	60	1.72	20.3	2	4	3	36	1	10	0		1	0	1	0	0	1	1	0	1	0	#NULL!	1	1	1	0	0
120	4	2.4	1	1	20	1	1	1	3	1	0	0	0	67	1.52	28.9	1	2	4	36	0	11.2	1	2	0	0	0	0	0	1	1	0	3	0	#NULL!	1	1	1	0	1
125	2	2.4	1	1	17	1	1	1	3	1	0	0	0	54	1.53	23.1	0	2	4	36	1	8	0		1	0	0	0	0	0	1	0	3	0	#NULL!	0	#NULL!	0	0	1
129	5	2.4	1	0	36	2	0	1	2	1	0	0	1	66	1.58	26.4	0	1	2	36	1	10.2	0		0	0	1	0	0	1	1	0	4	1	0	1	1	1	0	1
131	5	2.4	1	0	20	1	1	1	2	0	1		0	66	1.49	29.7	0	2	4	36	1	10.2	0		1	0	0	0	0	1	1	0	5	0	#NULL!	1	1	1	0	1
133	2	2.4	1	1	30	1	1	1	2	3	0	0	1	97	1.69	33.9	4	5	3	36	0	11	1	5	1	0	0	0	0	0	1	0	3	1	2	0	#NULL!	0	0	0
138	2	2.4	1	0	17	1	0	1	2	0	0	0	0	70	1.3	41.4	1	1	5	38	1	8	0		1	0	0	0	0	0	1	0	4	0	#NULL!	0	#NULL!	0	0	0
140	3	2.4	1	0	25	3	1	1	2	0	0	0	0	60	1.5	26.7	2	3	5	36	1	9	1	4	0	0	0	0	0	0	1	0	1	1	2	1	2	1	0	0
142	3	2.4	1	0	25	1	1	1	3	0	0	0	1	60	1.55	24.9	2	3	6	36	1	9	1	3	0	0	0	0	0	0	1	0	1	0	#NULL!	1	2	0	0	0
181	5	2.4	1	1	22	1	1	1	2	0	0	0	1	72	1.64	26.8	0	1	6	36	0	11.2	0		0	0	0	0	0	0	1	0	9	0	#NULL!	0	#NULL!	1	0	1
183	5	2.4	1	0	20	3	2	1	2	0	1		0	57	1.48	26	0	1	6	38	0	11.2	0		1	0	1	0	0	0	0	0	5	0	#NULL!	0	#NULL!	1	1	0
49	4	2.43	1	0	26	3	2	1	2	2	0	0	0	75	1.65	27.4	1	2	4	38	0	11.2	1	1	1	0	0	0	0	0	0	0	5	0	#NULL!	0	#NULL!	0	0	0
325	5	2.5	0	1	27	0	2	1	2	3	0	0	1	60	1.55	24.9	1	2	2	36	0	11.2	1	3	0	0	0	0	0	0	1	0	9	0	#NULL!	0	#NULL!	0	0	0
328	5	2.5	0	1	20	3	0	0	10	1	0	0	0	85.3	1.69	29.9	1	2	6	36	1	8	1	2	1	0	1	0	0	0	1	0	4	0	#NULL!	0	#NULL!	1	1	1
390	5	2.5	0	1	24	3	0	1	3	1	0	0	1	66	1.59	26.1	1	2	6	36	0	11.2	1	1	0	0	0	0	0	0	0	0	8	0	#NULL!	0	#NULL!	0	0	0
409	2	2.5	0	0	23	0	0	1	2	1	1		0	75	1.5	33.3	2	3	5	28	0	11	1	6	0	0	0	0	0	0	1	0	5	0	#NULL!	0	#NULL!	0	0	0
150	4	2.6	0	1	28	0	1	1	3	1	0	0	1	89	1.64	33.1	0	1	5	36	0	11	0		0	0	0	0	0	0	0	0	5	0	#NULL!	0	#NULL!	0	0	0
158	4	2.6	0	0	28	3	0	1	3	0	0	0	1	68	1.49	30.6	1	2	5	42	0	12	1	3	0	0	0	0	0	0	1	0	6	0	#NULL!	0	#NULL!	0	0	0
250	5	2.6	0	1	39	3	0	0	5	1	0	0	0	76	1.8	23.4	3	4	7	36	0	11	1	6	0	0	0	0	0	0	1	0	8	0	#NULL!	0	#NULL!	1	0	0
256	5	2.6	0	0	16	3	2	0	25	1	1		0	45	1.35	24.7	1	1	3	36	0	11	0		0	0	0	0	0	0	1	0	3	1	1	0	#NULL!	1	0	1
260	5	2.6	0	0	24	3	0	1	2	3	1		1	86	1.5	38.2	1	3	5	36	0	11	1	7	0	0	0	0	0	0	0	0	6	0	#NULL!	0	#NULL!	0	1	0
269	5	2.6	0	1	17	1	0	0	10	1	1		0	60	1.41	30.2	0	1	5	36	0	11	0		0	0	1	0	0	0	1	0	2	0	#NULL!	0	#NULL!	1	0	1
274	5	2.6	0	1	16	1	0	0	10	2	1		0	58	1.4	29.6	0	1	2	36	0	11	0		0	0	1	0	0	0	1	0	2	0	#NULL!	0	#NULL!	1	0	1
296	5	2.6	0	1	18	3	2	1	2	0	1		0	93	1.66	33.7	0	1	4	36	1	10	0		0	1	1	0	0	0	1	0	4	0	#NULL!	1	1	0	0	1
302	5	2.6	0	0	28	3	1	1	2	0	0	0	0	62	1.25	39.7	2	3	2	36	0	11.2	1	3	0	0	0	0	0	0	0	0	7	0	#NULL!	0	#NULL!	0	0	0
320	5	2.6	0	0	29	0	0	0	10	2	0	0	0	57	1.5	25.3	1	2	8	40	0	11.2	1	10	0	0	0	0	0	0	0	0	9	0	#NULL!	0	#NULL!	0	0	0
358	5	2.6	0	1	30	0	2	1	3	2	0	0	0	68	1.6	26.7	2	3	4	36	0	11	1	2	0	0	0	0	0	0	1	0	7	0	#NULL!	0	#NULL!	0	0	0
436	3	2.6	0	1	28	0	0	1	2	0	0	0	0	67	1.54	28.3	2	3	5	36	1	10.2	1	5	0	0	0	0	0	0	1	0	1	0	#NULL!	0	#NULL!	0	0	0
502	1	2.6	0	0	33	1	0	0	8	0	0	0	0	65	1.52	28.1	3	5	6	37	1	9	1	3	0	0	1	0	0	0	1	0	2	0	#NULL!	0	#NULL!	0	0	0
192	4	2.67	0	0	25	3	2	1	4	0	1		1	60	1.54	25.3	0	1	4	37	0	12	0		0	0	0	0	0	0	0	0	6	0	#NULL!	0	#NULL!	0	0	0
239	4	2.68	0	1	28	1	0	1	4	1	0	0	0	66	1.53	28.2	7	8	6	40	0	11.2	1	2	0	0	0	0	0	0	0	0	6	0	#NULL!	0	#NULL!	0	0	0
147	4	2.7	0	1	27	2	1	1	3	2	0	0	1	65	1.46	30.5	1	2	3	39	0	12	1	3	1	0	0	0	0	0	1	0	6	0	#NULL!	0	#NULL!	1	0	0
161	4	2.7	0	1	18	1	0	1	4	1	0	0	0	68	1.62	25.9	1	2	4	40	0	12	1	4	0	0	0	0	0	0	0	0	6	0	#NULL!	0	#NULL!	0	0	1
169	4	2.7	0	0	17	3	0	1	4	1	1		1	50	1.45	23.8	0	1	5	36	0	12	0		0	0	0	0	0	0	1	0	5	0	#NULL!	0	#NULL!	0	0	0
175	4	2.7	0	0	30	0	0	1	2	2	0	0	0	72	1.71	24.6	3	4	4	36	1	9	1	3	0	0	0	0	0	0	1	0	2	0	#NULL!	0	#NULL!	1	0	0
189	4	2.7	0	0	22	3	0	1	4	0	1		0	60	1.47	27.8	1	2	4	40	0	12	1	2	0	1	0	0	0	0	1	0	4	0	#NULL!	0	#NULL!	0	0	1
225	4	2.7	0	0	32	3	2	1	4	0	1		1	95	1.72	32.1	0	4	5	38	0	11.2	0		1	0	0	0	0	0	0	0	4	0	#NULL!	0	#NULL!	0	0	0
258	5	2.7	0	1	28	3	2	0	25	2	0	0	0	58	1.45	27.6	1	2	3	37	0	11	1	1	0	0	0	0	0	0	1	0	1	0	#NULL!	0	#NULL!	1	0	1
280	5	2.7	0	0	18	3	2	0	10	0	1		0	63	1.55	26.2	0	1	5	32	0	13	0		0	0	0	0	0	0	1	0	6	0	#NULL!	0	#NULL!	0	0	1
326	5	2.7	0	1	22	1	0	0	10	2	0	0	0	64.4	1.57	26.1	1	2	4	36	1	8	1	8	0	0	0	0	0	0	1	0	5	0	#NULL!	0	#NULL!	0	0	0
330	5	2.7	0	1	28	3	0	1	2	3	1		0	71	1.8	21.9	1	2	3	36	0	11	1	2	1	0	0	0	0	0	1	0	6	1	0	1	0	1	0	1
341	5	2.7	0	1	19	3	1	1	1	2	0	0	1	69	1.51	30.3	1	2	7	36	1	9	1	1	1	0	0	0	0	1	1	0	6	0	#NULL!	0	#NULL!	0	0	0
352	5	2.7	0	0	26	1	0	1	3	1	0	0	0	58	1.49	26.1	2	3	5	38	0	11	1	9	0	0	0	0	0	0	1	0	5	0	#NULL!	0	#NULL!	1	0	1
435	3	2.7	0	1	25	0	0	1	2	0	0	0	0	66	1.57	26.8	1	2	6	36	1	10.2	1	3	0	0	0	0	0	0	1	0	3	1	2	0	#NULL!	0	0	0
506	4	2.7	0	1	23	3	0	1	2	2	1		0	60	1.56	24.7	0	1	1	36	1	9	0		0	0	0	0	0	0	1	0	5	0	#NULL!	0	#NULL!	1	0	0
167	4	2.75	0	1	27	3	2	1	4	2	0	0	0	66	1.59	26.1	2	3	3	40	0	12	1	7	0	0	0	0	0	0	0	0	6	0	#NULL!	0	#NULL!	0	0	0
173	4	2.75	0	1	24	2	0	1	2	3	0	0	0	61	1.56	25.1	2	3	5	38	0	11.2	1	2	0	0	0	0	0	0	0	0	5	0	#NULL!	0	#NULL!	0	0	1
151	4	2.8	0	1	39	2	0	1	3	0	0	0	1	71	1.57	28.8	3	4	1	36	1	10	1	5	0	0	0	0	0	0	0	0	3	0	#NULL!	0	#NULL!	0	0	0
156	4	2.8	0	0	26	3	0	1	3	2	0	0	1	72	1.57	29.2	0	1	4	38	0	12	0		0	0	0	0	0	0	0	0	5	1	2	0	#NULL!	0	0	0
160	4	2.8	0	1	30	3	0	1	3	3	0	0	0	82	1.78	25.9	2	3	4	42	0	12	1	2	1	0	0	0	0	0	0	0	4	0	#NULL!	0	#NULL!	0	0	1
164	4	2.8	0	1	32	1	0	1	4	3	0	0	1	81	1.69	28.4	3	5	2	38	0	12	1	5	1	0	0	0	0	0	1	0	5	0	#NULL!	0	#NULL!	0	0	0
191	4	2.8	0	1	32	1	0	0	8	0	0	0	0	78	1.64	29	3	4	4	42	0	12	1	4	0	0	0	0	0	0	0	0	5	0	#NULL!	0	#NULL!	0	0	0
252	5	2.8	0	0	18	3	2	0	5	1	1		0	50	1.4	25.5	0	1	1	30	1	9	0		0	0	0	0	0	0	1	0	1	0	#NULL!	0	#NULL!	0	0	1
254	5	2.8	0	1	32	3	0	0	8	1	0	0	0	52.2	1.42	25.9	2	3	4	38	1	10	1	5	0	0	0	0	0	0	0	0	4	0	#NULL!	0	#NULL!	1	1	1
273	5	2.8	0	0	28	3	0	0	10	1	1		0	59	1.36	31.9	0	1	3	36	1	10	0		0	0	0	0	0	0	1	0	7	0	#NULL!	0	#NULL!	0	0	1
317	5	2.8	0	0	20	3	2	1	2	0	0	0	0	88	1.7	30.4	0	1	2	36	0	11.2	0		0	0	0	0	0	0	0	0	8	0	#NULL!	0	#NULL!	1	1	0
319	5	2.8	0	1	16	3	2	1	2	3	1		1	57	1.46	26.7	0	1	1	36	1	8	0		0	0	0	0	0	0	1	0	4	0	#NULL!	0	#NULL!	1	0	1
372	5	2.8	0	0	21	1	0	1	4	2	0	0	0	61	1.55	25.4	3	4	6	36	0	12	1	2	0	0	0	0	0	1	0	0	6	0	#NULL!	0	#NULL!	0	0	0
373	5	2.8	0	1	29	1	0	1	4	2	0	0	1	95	1.62	36.2	4	5	5	36	0	11.2	1	2	0	0	0	0	0	0	1	0	8	0	#NULL!	0	#NULL!	1	0	0
401	5	2.8	0	0	24	2	0	1	2	0	0	0	0	82	1.63	30.9	0	1	8	36	0	11.2	0		0	0	0	0	0	0	0	0	7	0	#NULL!	0	#NULL!	0	0	0
407	5	2.8	0	0	26	1	0	1	2	2	0	0	0	66	1.59	26.1	1	2	8	36	0	11.2	1	1	0	0	0	0	0	0	0	0	8	0	#NULL!	0	#NULL!	0	0	1
410	2	2.8	0	1	21	3	2	1	2	0	0	0	0	73	1.53	31.2	1	1	7	32	0	11	0		0	0	0	0	0	0	1	0	7	0	#NULL!	0	#NULL!	0	0	0
500	1	2.8	0	1	27	0	0	0	8	0	0	0	1	72	1.68	25.5	1	2	8	36	0	11.2	1	1	1	0	0	0	0	1	1	0	8	0	#NULL!	0	#NULL!	0	0	0
602	4	2.8	0	0	23	0	0	1	2	2	0	0	1	66	1.68	23.4	1	1	5	36	1	7	0		0	0	0	0	0	0	0	0	3	0	#NULL!	0	#NULL!	0	0	0
180	4	2.85	0	0	33	1	0	1	2	3	0	1	0	74	1.66	26.9	3	5	4	38	0	11.2	1	4	1	0	0	0	0	0	1	0	5	0	#NULL!	0	#NULL!	0	0	0
197	4	2.85	0	1	33	1	0	1	4	1	0	0	0	52.4	1.6	23.2	3	5	3	36	1	10	1	3	1	0	0	0	0	0	1	0	5	0	#NULL!	0	#NULL!	0	0	0
229	4	2.89	0	1	25	1	0	1	3	0	1		0	70	1.64	26	1	2	6	39	0	11.2	1	1	1	0	0	0	0	0	0	0	6	0	#NULL!	0	#NULL!	0	0	0
149	4	2.9	0	1	22	3	0	0	5	1	0	0	0	70	1.5	31.1	2	2	3	37	1	9	1	9	1	0	0	0	0	0	1	0	4	0	#NULL!	0	#NULL!	1	0	0
224	4	2.9	0	0	18	1	1	1	3	0	1		0	57	1.52	24.7	0	1	3	39	0	11.2	0		0	0	0	0	0	0	0	0	3	0	#NULL!	0	#NULL!	0	0	0
237	4	2.9	0	1	27	3	2	1	3	0	1		1	76	1.52	32.9	0	2	7	39	0	11.2	0		1	0	0	0	0	0	0	0	7	0	#NULL!	0	#NULL!	0	0	0
240	4	2.9	0	0	17	1	1	1	4	0	1		0	55	1.39	28.5	0	1	3	37	0	11.2	0		0	0	0	0	0	0	0	0	4	0	#NULL!	0	#NULL!	0	0	0
246	4	2.9	0	0	25	1	0	1	2	0	0	0	1	67	1.49	30.2	1	2	4	39	0	11.2	1	1	0	0	0	0	0	0	0	0	4	0	#NULL!	0	#NULL!	0	0	0
324	5	2.9	0	1	28	0	0	0	10	2	0	0	0	70	1.4	35.7	0	1	7	40	0	11.2	0		0	0	0	0	0	0	1	0	9	0	#NULL!	1	1	1	0	1
350	5	2.9	0	0	22	3	1	1	3	3	1		0	58	1.49	26.1	0	1	3	36	0	11	0		1	0	0	0	0	0	1	0	7	0	#NULL!	0	#NULL!	0	0	0
351	5	2.9	0	1	21	2	0	1	3	3	1		1	67	1.54	28.3	1	2	6	36	0	11	1	3	0	0	0	0	0	1	0	0	8	0	#NULL!	0	#NULL!	0	0	0
356	5	2.9	0	0	20	3	0	0	8	0	0	0	0	72	1.56	29.6	1	2	7	39	0	11	1	3	0	0	0	0	0	0	0	0	8	0	#NULL!	0	#NULL!	0	0	0
426	3	2.9	0	1	29	0	0	1	2	0	0	0	0	65	1.5	28.9	1	2	4	36	1	9	1	9	1	0	0	0	0	0	1	0	1	1	2	0	#NULL!	1	0	0
438	3	2.9	0	1	30	0	0	1	2	0	0	0	1	53	1.57	21.5	2	3	5	36	1	8	1	3	0	0	0	0	1	0	1	0	4	0	#NULL!	0	#NULL!	1	0	0
195	4	2.91	0	0	35	1	0	1	4	0	0	0	0	78	1.59	30.9	3	5	5	41	0	12	1	5	1	0	0	0	0	0	0	0	5	0	#NULL!	0	#NULL!	0	0	0
176	4	2.96	0	1	22	3	0	1	2	0	0	0	1	52	1.46	24.4	0	1	4	42	0	11.2	0		0	0	0	0	0	0	0	0	6	0	#NULL!	0	#NULL!	0	0	0
157	4	3	0	0	32	3	0	1	3	0	0	0	0	70	1.58	28	1	2	4	40	0	12	1	5	1	0	0	0	0	0	0	0	6	0	#NULL!	1	0	0	0	1
162	4	3	0	0	33	3	0	1	3	0	0	1	1	72	1.72	24.3	3	4	5	38	0	12	1	6	1	0	0	0	0	0	0	0	5	1	2	0	#NULL!	0	0	0
163	4	3	0	0	28	2	0	1	4	3	0	0	0	68	1.56	27.9	2	2	3	40	0	12	1	6	0	0	0	0	0	0	0	0	5	0	#NULL!	0	#NULL!	0	0	0
165	4	3	0	1	33	0	0	1	4	0	0	1	1	75.8	1.76	24.5	3	3	3	38	0	12	1	4	0	0	0	0	0	0	0	0	5	0	#NULL!	0	#NULL!	0	0	0
168	4	3	0	0	24	3	0	1	4	0	0	0	0	58	1.57	23.5	0	2	4	37	1	10	0		1	0	0	0	0	0	1	0	3	0	#NULL!	0	#NULL!	0	0	1
174	4	3	0	1	25	3	2	1	2	3	0	1	1	58	1.6	22.7	1	2	4	40	0	11.2	1	5	0	0	0	0	1	0	0	0	5	0	#NULL!	0	#NULL!	0	0	0
185	5	3	0	1	30	3	2	1	2	0	0	0	1	51	1.47	23.6	2	3	5	36	0	11.2	1	1	0	0	1	0	0	0	1	0	7	0	#NULL!	0	#NULL!	1	1	0
188	5	3	0	1	26	3	0	0	8	2	1		1	75	1.51	32.9	1	2	6	36	0	11.2	1	13	0	0	0	0	0	0	0	0	9	0	#NULL!	0	#NULL!	0	0	0
194	4	3	0	1	22	3	0	1	4	1	0	1	1	56	1.49	25.2	0	2	4	38	1	10	0		1	0	0	0	0	0	0	0	3	0	#NULL!	0	#NULL!	1	0	1
203	4	3	0	0	25	1	1	1	3	2	1		1	60	1.64	22.3	0	1	4	30	0	11	0		0	0	0	0	0	0	1	0	5	0	#NULL!	0	#NULL!	0	0	0
208	4	3	0	0	28	1	0	1	4	1	0	0	0	50	1.49	22.5	0	1	4	38	0	11	0		1	0	0	0	0	0	0	0	3	1	2	0	#NULL!	1	0	0
209	4	3	0	1	24	2	2	1	4	1	1		1	52	1.72	17.6	0	1	3	37	0	11	0		0	0	0	0	0	0	1	0	4	1	1	0	#NULL!	0	0	0
211	4	3	0	0	20	1	1	1	4	1	0	0	1	80	1.78	25.2	0	1	4	38	0	11	0		0	0	0	0	0	0	1	0	5	1	2	1	2	0	0	1
217	4	3	0	0	26	1	0	1	4	3	1		1	65	1.56	26.7	1	2	5	38	0	12	1	1	0	0	0	0	0	0	0	0	4	0	#NULL!	1	2	1	0	0
226	4	3	0	0	27	1	0	1	4	3	0	0	0	62	1.55	25.8	2	3	2	39	0	11.2	1	1	0	0	0	0	0	0	0	0	3	0	#NULL!	0	#NULL!	0	0	0
230	4	3	0	1	29	3	2	1	4	1	1		1	70	1.63	26.3	1	5	4	39	0	11.2	1	2	1	0	0	0	0	0	0	0	4	0	#NULL!	0	#NULL!	0	0	0
245	4	3	0	1	23	1	0	1	2	0	0	0	1	64	1.58	25.6	1	2	5	38	0	11.2	1	1	0	0	0	0	0	0	0	0	5	0	#NULL!	0	#NULL!	0	0	0
262	5	3	0	1	20	3	0	0	25	0	0	1	0	58.1	1.4	29.6	0	1	8	38	0	11	0		1	0	0	0	0	0	1	0	8	0	#NULL!	0	#NULL!	0	0	1
268	5	3	0	1	22	3	1	0	10	0	0	0	0	92	1.6	35.9	0	1	8	38	1	10	0		0	0	0	0	0	0	1	0	2	0	#NULL!	0	#NULL!	1	0	0
275	5	3	0	1	24	1	1	0	10	0	0	0	0	56.7	1.46	26.6	1	2	8	36	0	11	1	2	1	0	0	0	0	0	0	0	6	0	#NULL!	0	#NULL!	1	0	0
281	5	3	0	1	37	1	1	1	3	1	0	0	0	67	1.46	31.4	6	10	2	36	0	13	1	8	1	0	0	0	0	0	1	0	2	0	#NULL!	1	1	1	0	1
291	5	3	0	1	24	3	1	1	2	1	0	0	0	68.1	1.52	29.5	1	4	4	36	0	11.2	1	6	0	0	0	0	0	0	1	0	5	0	#NULL!	0	#NULL!	0	0	0
295	5	3	0	1	29	3	0	0	8	0	0	0	0	65	1.524	28.1	2	3	2	36	1	10	1	5	0	0	1	0	0	0	1	0	2	0	#NULL!	0	#NULL!	1	1	1
298	5	3	0	1	25	0	2	1	2	1	0	1	0	98	1.54	41.3	1	2	7	36	0	11.2	1	4	1	1	0	0	0	0	1	0	9	0	#NULL!	1	1	0	1	1
314	5	3	0	1	19	3	1	0	10	2	1		0	76	1.62	28.9	0	1	6	40	0	11.2	0		0	0	0	0	0	0	0	0	8	0	#NULL!	0	#NULL!	0	0	0
316	5	3	0	0	20	3	2	1	2	2	0	0	0	61	1.45	29	1	2	6	36	0	11.2	1	4	0	0	0	0	0	0	1	0	6	0	#NULL!	0	#NULL!	1	0	1
321	5	3	0	0	23	0	0	0	10	2	0	0	1	70	1.48	31.9	1	2	7	36	0	11.2	1	2	1	0	0	0	0	0	0	0	9	0	#NULL!	0	#NULL!	1	0	0
333	5	3	0	1	26	1	1	1	3	1	1		0	60	1.5	26.7	1	3	4	37	0	12	1	1	1	0	0	0	0	0	0	0	5	0	#NULL!	0	#NULL!	0	1	1
339	5	3	0	1	32	2	1	1	1	1	1		0	62	1.69	21.7	1	2	4	36	0	11	1	3	0	0	0	0	0	1	1	0	6	0	#NULL!	0	#NULL!	0	0	0
345	5	3	0	0	37	3	0	0	5	0	0	0	0	88	1.68	31.1	3	4	8	39	0	11	1	2	0	0	0	0	0	0	1	0	8	0	#NULL!	0	#NULL!	0	0	0
346	5	3	0	0	23	3	0	0	5	0	0	0	0	68	1.57	27.6	2	3	6	36	0	11	1	3	0	0	0	0	0	1	1	0	1	0	#NULL!	0	#NULL!	0	0	0
357	5	3	0	1	22	2	0	1	3	3	0	0	1	76	1.66	27.6	1	2	6	42	0	11	1	3	0	0	0	0	0	1	0	0	6	0	#NULL!	0	#NULL!	1	1	0
362	5	3	0	0	22	2	0	1	4	0	0	0	1	68	1.55	28.3	1	2	5	36	0	11	1	1	0	0	0	0	0	0	1	0	9	0	#NULL!	0	#NULL!	1	0	0
377	5	3	0	0	20	3	0	0	8	3	0	0	1	92	1.73	30.7	1	2	6	36	0	11.2	1	2	0	0	0	0	0	1	0	0	7	0	#NULL!	0	#NULL!	0	0	0
378	5	3	0	0	29	2	0	0	8	2	0	0	0	89	1.69	31.2	2	3	8	36	0	11.2	1	1	0	0	1	0	0	0	0	0	8	0	#NULL!	0	#NULL!	0	1	0
380	5	3	0	1	36	1	0	1	4	0	0	0	0	60	1.58	24	4	7	6	36	0	11.2	0		1	0	0	0	0	1	0	0	7	0	#NULL!	0	#NULL!	1	0	0
381	5	3	0	0	23	1	0	1	4	1	0	0	1	69	1.56	28.4	1	2	6	36	0	11.2	1	3	0	0	0	0	0	0	0	0	6	0	#NULL!	0	#NULL!	0	1	0
385	5	3	0	1	25	1	0	1	3	0	0	0	0	74	1.69	25.9	0	2	8	36	0	11.2	0		1	0	0	0	0	0	0	0	9	0	#NULL!	0	#NULL!	0	0	0
387	5	3	0	1	27	1	0	1	3	0	0	0	0	68	1.71	23.3	0	2	7	38	0	11.2	0		0	0	0	0	0	0	0	0	9	0	#NULL!	0	#NULL!	0	0	0
398	5	3	0	1	29	2	0	1	2	1	1		0	69	1.45	32.8	2	3	5	36	0	11.2	1	2	0	0	0	0	0	0	0	0	7	0	#NULL!	1	0	0	0	0
400	5	3	0	0	26	1	0	1	2	3	0	0	1	68	1.63	25.6	1	3	8	38	0	11.2	0		1	0	0	0	0	0	0	0	7	0	#NULL!	0	#NULL!	0	0	0
402	5	3	0	0	28	3	0	1	2	3	0	0	1	70	1.8	21.6	3	4	8	38	0	11.2	1	3	0	0	0	0	0	0	0	0	9	0	#NULL!	0	#NULL!	0	0	0
403	5	3	0	0	35	1	0	1	2	0	0	0	0	68	1.59	26.9	3	5	6	37	0	11.2	0		1	0	0	0	0	0	0	0	7	0	#NULL!	0	#NULL!	0	0	0
406	5	3	0	0	23	3	0	1	2	1	0	0	1	72	1.64	26.8	1	2	6	36	0	11.2	1	2	0	0	0	0	0	0	0	0	7	0	#NULL!	1	0	0	0	0
408	5	3	0	1	29	1	0	1	2	1	0	0	1	68	1.7	23.5	2	3	6	38	0	11.2	1	1	0	0	1	0	0	0	0	0	8	0	#NULL!	0	#NULL!	0	0	0
421	2	3	0	1	24	3	1	1	2	0	0	1	0	73	1.6	28.5	2	2	3	38	1	8	1	6	1	0	0	0	0	0	1	0	3	0	#NULL!	0	#NULL!	0	0	1
425	3	3	0	1	26	1	1	1	2	1	0	0	0	68	1.5	30.2	2	2	6	36	1	9	1	3	0	0	0	0	0	0	0	0	3	0	#NULL!	0	#NULL!	0	0	0
509	4	3.04	0	1	23	0	0	1	2	0	0	0	0	73	1.59	28.9	1	1	7	36	1	9	0		0	0	0	0	0	0	1	0	6	0	#NULL!	0	#NULL!	0	0	0
171	4	3.05	0	1	28	3	0	1	4	2	0	0	0	70	1.63	26.3	2	3	4	40	0	12	1	4	0	0	0	0	0	0	0	0	5	0	#NULL!	0	#NULL!	0	0	0
248	4	3.06	0	1	29	1	0	1	2	1	0	0	0	69	1.57	27.9	3	4	3	40	0	11.2	1	1	0	0	0	0	0	0	0	0	4	0	#NULL!	0	#NULL!	1	0	0
154	4	3.1	0	1	32	3	1	1	1	0	1		0	80	1.6	31.3	2	2	3	39	0	11	1	3	0	0	0	0	0	0	0	0	4	0	#NULL!	0	#NULL!	0	0	1
205	4	3.1	0	0	28	2	2	1	3	1	1		0	61	1.52	26.4	0	1	4	38	0	12	0		0	0	0	0	0	0	0	0	3	0	#NULL!	1	2	1	0	0
206	4	3.1	0	1	30	0	0	1	3	3	0	0	0	80	1.7	27.7	2	2	5	36	0	11	1	2	0	0	0	0	0	0	1	0	6	0	#NULL!	1	2	1	0	0
210	4	3.1	0	1	35	1	0	1	4	1	1		1	69	1.54	29	3	4	6	38	0	11	1	2	1	0	0	0	1	0	1	0	5	1	1	1	1	1	0	1
212	4	3.1	0	1	30	1	0	1	4	1	1		0	60	1.62	22.8	0	2	4	38	0	11	0		0	0	0	0	0	0	0	0	4	1	2	1	2	1	0	0
213	4	3.1	0	0	18	2	2	1	4	1	1		1	50	1.5	22.2	0	1	4	38	0	12	0		0	0	0	0	0	1	1	0	5	0	#NULL!	0	#NULL!	1	0	0
238	4	3.1	0	1	25	1	0	1	4	3	1		1	65	1.52	27.6	0	2	6	40	0	11.2	0		1	0	0	0	0	0	0	0	4	0	#NULL!	0	#NULL!	0	0	0
249	5	3.1	0	0	20	0	0	1	2	0	0	0	0	74	1.6	28.9	1	2	5	36	1	9	1	2	0	0	0	0	0	0	1	0	9	0	#NULL!	0	#NULL!	0	0	0
261	5	3.1	0	0	23	0	0	0	25	1	0	1	1	55.8	1.515	24.1	2	3	2	36	1	10	1	4	1	0	1	0	0	0	1	0	2	0	#NULL!	0	#NULL!	1	0	1
313	5	3.1	0	1	24	1	0	0	7	1	0	0	1	53.1	1.45	25.3	3	4	6	36	0	11.2	1	9	0	0	0	0	0	0	1	0	9	0	#NULL!	0	#NULL!	1	0	0
376	5	3.1	0	1	23	3	1	1	4	1	0	0	0	90	1.68	31.9	0	1	7	38	0	11.2	0		0	0	0	0	0	0	1	0	6	0	#NULL!	0	#NULL!	0	0	0
396	5	3.1	0	1	24	2	0	1	3	1	0	0	1	71	1.59	28.1	2	3	8	36	0	11.2	1	2	0	0	0	0	0	0	0	0	8	0	#NULL!	0	#NULL!	0	0	0
429	3	3.1	0	0	24	0	2	1	3	0	0	0	0	64	1.56	26.3	0	1	6	36	1	9	0		0	0	0	0	0	0	1	0	1	0	#NULL!	0	#NULL!	0	0	0
437	3	3.1	0	0	24	0	0	1	2	0	0	0	0	67	1.54	28.3	3	3	1	36	1	10.2	1	4	0	0	0	0	0	0	1	0	1	1	2	0	#NULL!	0	0	0
507	4	3.1	0	0	23	3	0	1	2	3	0	0	0	66	1.68	23.4	1	1	5	36	1	9	0		0	0	0	0	0	0	0	0	3	0	#NULL!	0	#NULL!	0	0	0
601	4	3.1	0	0	30	0	0	0	8	0	0	0	1	67	1.55	27.9	1	2	6	36	1	7	1	3	0	0	0	0	0	0	1	0	3	0	#NULL!	0	#NULL!	0	1	0
178	4	3.12	0	1	17	3	1	1	2	1	1		0	48	1.36	25.9	0	1	4	38	1	9	0		0	0	0	0	0	0	1	0	3	0	#NULL!	0	#NULL!	0	0	0
198	4	3.15	0	1	18	2	0	1	4	0	1		1	58	1.53	24.8	0	1	5	38	0	12	1	1	0	0	0	0	0	0	0	0	5	0	#NULL!	0	#NULL!	0	0	1
232	4	3.15	0	1	27	3	2	1	3	0	0	0	1	75	1.76	24.2	1	2	1	37	0	11.2	1	2	1	0	0	0	0	0	0	0	2	0	#NULL!	0	#NULL!	0	0	0
242	4	3.16	0	1	32	0	0	1	4	0	1		0	75	1.69	26.3	1	2	5	39	0	11.2	1	1	0	0	0	0	0	0	0	0	5	0	#NULL!	0	#NULL!	0	0	0
234	4	3.19	0	0	30	1	0	1	3	0	0	0	1	62	1.56	25.5	1	2	4	38	1	8	0		0	0	0	0	0	0	0	0	5	0	#NULL!	0	#NULL!	0	0	0
159	4	3.2	0	0	27	2	1	1	3	1	1		1	60	1.63	22.6	0	1	4	38	0	12	0		0	0	0	0	0	0	1	0	6	1	2	0	#NULL!	0	0	0
200	4	3.2	0	1	17	1	1	1	3	1	1		0	56	1.52	24.2	0	1	6	40	0	12	0		0	0	0	0	0	0	0	0	4	1	2	0	#NULL!	0	0	1
201	4	3.2	0	0	24	1	0	1	3	0	1		1	68	1.52	29.4	0	1	3	38	0	11	0		0	0	0	0	0	0	0	0	4	0	#NULL!	0	#NULL!	0	0	0
214	4	3.2	0	1	30	1	0	1	4	1	0	0	1	60	1.57	24.3	3	4	5	40	0	12	1	2	0	0	0	0	0	0	0	0	4	0	#NULL!	1	2	1	0	0
227	4	3.2	0	1	35	2	0	1	3	3	0	0	1	76	1.55	31.6	2	5	4	39	0	11.2	1	1	1	1	0	0	0	0	0	0	3	0	#NULL!	0	#NULL!	0	0	1
241	4	3.2	0	1	39	1	0	1	4	0	0	0	1	85	1.75	27.8	3	4	6	39	0	11.2	1	3	1	0	0	0	0	0	0	0	6	0	#NULL!	0	#NULL!	0	0	0
265	5	3.2	0	1	27	3	0	1	3	0	1		1	69	1.51	30.3	1	2	4	36	0	11	1	8	0	0	0	0	0	0	1	0	8	0	#NULL!	0	#NULL!	0	0	0
267	5	3.2	0	0	29	3	0	1	3	1	0	0	0	69.4	1.62	26.4	0	1	7	36	0	11	0		0	0	0	0	0	0	1	0	7	1	0	1	1	0	0	1
278	5	3.2	0	0	29	3	2	0	10	0	0	0	0	65.5	1.55	27.3	1	2	1	36	1	10	1	5	0	0	0	0	0	0	0	0	3	0	#NULL!	0	#NULL!	0	0	1
284	5	3.2	0	0	17	3	2	1	3	3	1		1	71	1.76	22.9	0	1	3	36	1	10	0		0	0	0	0	0	0	1	0	8	0	#NULL!	1	1	1	0	1
288	5	3.2	0	1	22	1	0	0	6	1	0	0	0	63	1.5	28	0	1	5	36	0	13	0		0	0	1	0	0	0	1	0	7	0	#NULL!	0	#NULL!	1	1	1
308	5	3.2	0	1	17	3	2	1	2	2	1		0	76	1.58	30.4	0	1	7	36	0	11.2	0		0	0	0	0	0	0	1	0	9	0	#NULL!	0	#NULL!	0	0	0
309	5	3.2	0	0	22	0	0	1	2	1	0	0	1	70	1.63	26.3	1	2	5	36	0	11.2	1	3	0	0	0	0	0	0	1	0	7	0	#NULL!	0	#NULL!	1	1	1
315	5	3.2	0	0	28	3	1	1	2	3	0	0	0	70	1.48	31.9	2	3	7	36	0	11.2	1	5	0	0	0	0	0	0	1	0	7	0	#NULL!	0	#NULL!	0	0	0
337	5	3.2	0	1	37	3	0	0	5	2	0	0	1	68	1.59	26.9	5	6	6	36	0	12	1	2	0	0	0	0	0	0	0	0	6	0	#NULL!	0	#NULL!	0	0	0
342	5	3.2	0	1	23	3	0	1	1	0	0	0	0	66	1.59	26.1	0	1	6	36	0	11	0		0	0	0	0	0	0	1	0	8	0	#NULL!	0	#NULL!	0	0	0
354	5	3.2	0	1	26	2	0	0	8	0	0	0	0	70	1.53	29.9	2	3	6	36	0	11	1	3	0	0	1	0	0	0	0	0	6	0	#NULL!	0	#NULL!	0	0	0
369	5	3.2	0	0	22	3	1	1	4	1	0	0	1	84	1.69	29.4	0	1	7	36	0	12	0		0	0	0	0	0	1	0	0	7	0	#NULL!	0	#NULL!	0	0	0
389	5	3.2	0	0	27	1	1	1	3	1	0	0	0	70	1.64	26	2	3	6	36	0	11.2	1	3	0	0	0	0	0	0	1	0	9	0	#NULL!	0	#NULL!	0	0	1
415	2	3.2	0	1	20	3	0	1	2	0	0	0	0	60	1.52	25.9	1	1	6	38	0	13	0		0	0	0	0	1	0	1	0	6	0	#NULL!	0	#NULL!	0	0	1
433	3	3.2	0	1	27	0	0	0	10	0	0	0	0	98	1.56	40.3	1	1	6	36	1	10.2	0		0	0	0	0	0	0	1	0	3	0	#NULL!	0	#NULL!	0	0	0
508	4	3.2	0	1	38	0	0	0	8	0	0	0	0	59	1.54	24.9	2	3	7	36	1	9	1	7	0	0	0	0	0	0	1	0	4	0	#NULL!	0	#NULL!	0	0	0
228	4	3.22	0	0	26	1	1	1	3	1	0	0	1	95	1.67	34.1	0	1	6	39	0	11.2	0		0	0	0	0	0	0	0	0	6	0	#NULL!	0	#NULL!	0	0	0
170	4	3.25	0	0	26	3	0	1	4	2	0	0	0	64	1.56	26.3	2	3	4	42	0	12	1	3	0	0	0	0	0	0	0	0	6	0	#NULL!	0	#NULL!	0	0	0
179	4	3.25	0	1	22	3	0	1	2	2	0	0	0	55	1.42	27.3	0	1	5	40	1	9	0		0	0	0	0	1	0	0	0	4	0	#NULL!	0	#NULL!	0	0	0
190	4	3.25	0	1	28	3	2	1	4	2	0	0	0	70	1.56	28.8	2	3	3	38	1	10	1	3	0	0	0	0	0	0	0	0	4	0	#NULL!	0	#NULL!	0	0	0
247	4	3.28	0	1	26	3	2	1	2	0	0	0	1	75	1.69	26.3	0	1	4	40	0	11.2	0		0	0	0	0	0	0	0	0	4	0	#NULL!	0	#NULL!	0	0	0
155	4	3.3	0	0	26	2	0	1	1	0	0	0	0	75	1.8	23.1	2	2	4	38	0	11	1	5	0	0	0	0	0	0	1	0	5	0	#NULL!	0	#NULL!	0	0	1
187	5	3.3	0	0	34	1	0	1	2	1	0	0	1	72	1.7	24.9	3	5	8	40	0	11.2	1	2	1	0	1	0	0	0	1	0	9	0	#NULL!	0	#NULL!	1	0	0
202	4	3.3	0	1	22	1	1	1	3	1	1		1	81	1.67	29	1	2	4	39	0	11	1	1	0	0	0	0	0	0	1	0	6	0	#NULL!	0	#NULL!	0	0	0
207	4	3.3	0	1	35	1	0	0	6	2	0	0	1	71	1.69	24.8	0	2	4	36	0	11	1	3	1	0	0	0	0	0	0	0	4	1	0	0	#NULL!	0	0	0
218	4	3.3	0	1	37	0	0	1	4	3	0	0	1	70	1.63	26.3	3	4	6	41	0	12	1	2	0	0	0	0	0	0	0	0	5	0	#NULL!	1	1	1	0	0
235	4	3.3	0	0	26	1	0	1	3	1	0	0	1	77	1.6	30.1	0	1	3	38	0	11.2	0		0	0	0	0	0	0	0	0	3	0	#NULL!	0	#NULL!	0	0	0
323	5	3.3	0	1	20	3	0	1	2	1	1		1	64	1.52	27.7	0	1	4	36	0	11.2	0		0	0	0	0	0	0	0	0	9	0	#NULL!	0	#NULL!	1	1	0
343	5	3.3	0	0	20	2	0	1	1	1	0	0	0	70	1.6	27.3	0	1	6	16	0	11	0		0	0	0	0	0	0	1	0	5	1	#NULL!	0	#NULL!	0	0	1
386	5	3.3	0	0	35	1	0	1	3	3	1		1	76	1.59	30.1	2	3	6	38	0	11.2	1	3	0	0	0	0	0	0	0	0	9	0	#NULL!	0	#NULL!	1	0	0
392	5	3.3	0	0	24	1	0	1	3	1	0	0	1	85	1.7	29.4	1	2	6	36	0	11.2	1	3	0	0	0	0	0	0	0	0	1	0	#NULL!	0	#NULL!	0	0	0
404	5	3.3	0	1	28	2	0	1	2	0	0	0	0	83	1.76	26.8	1	2	7	40	0	11.2	1	2	0	0	1	0	0	0	0	0	8	0	#NULL!	1	0	0	0	0
418	2	3.3	0	0	24	1	0	1	2	3	0	0	1	75	1.7	25.9	1	1	4	38	1	8	0		0	0	0	0	1	0	1	0	3	0	#NULL!	0	#NULL!	0	0	1
419	2	3.3	0	1	34	1	1	1	2	2	0	0	1	76	1.61	29.3	2	3	5	36	0	11.2	1	4	1	0	0	0	0	0	1	0	4	0	#NULL!	0	#NULL!	1	0	1
420	2	3.3	0	1	21	3	0	1	2	0	0	0	0	70	1.57	28.4	1	1	5	37	0	11.2	0		0	0	0	0	0	0	1	0	3	0	#NULL!	0	#NULL!	0	0	1
427	3	3.3	0	1	19	1	1	1	3	0	0	0	0	60.3	1.5	26.8	2	2	3	36	1	10	1	2	0	0	0	0	0	0	1	0	1	0	#NULL!	0	#NULL!	0	0	0
196	4	3.32	0	0	32	0	2	1	4	2	0	0	0	75	1.62	28.6	2	3	4	37	0	12	1	5	0	0	0	0	0	0	0	0	3	0	#NULL!	0	#NULL!	0	0	0
177	4	3.35	0	0	34	1	0	1	2	0	0	0	0	70	1.65	25.7	4	6	3	41	0	11.2	1	4	1	0	0	0	0	0	1	0	6	0	#NULL!	0	#NULL!	0	0	0
193	4	3.35	0	0	26	3	0	1	4	3	0	0	0	68	1.57	27.6	2	3	3	42	0	12	1	3	0	0	0	0	0	0	1	0	5	0	#NULL!	0	#NULL!	0	0	0
220	4	3.37	0	0	20	1	0	1	4	0	0	0	0	60	1.47	27.8	0	1	5	37	0	12	0		0	0	0	0	0	0	0	0	4	0	#NULL!	1	2	1	0	0
215	4	3.4	0	1	25	2	0	1	4	1	0	0	0	75	1.7	25.9	1	2	6	40	0	12	1	1	0	0	0	0	0	0	1	0	4	0	#NULL!	0	#NULL!	0	0	0
236	4	3.4	0	0	26	1	0	1	3	0	0	0	0	68	1.57	27.6	0	1	5	40	0	11.2	0		0	0	0	0	0	0	0	0	4	0	#NULL!	0	#NULL!	0	0	0
271	5	3.4	0	1	32	1	0	1	3	1	0	0	1	78.8	1.64	29.3	4	5	2	38	0	11	1	7	1	0	0	0	0	0	0	0	2	0	#NULL!	0	#NULL!	1	1	1
279	5	3.4	0	1	29	3	0	1	3	1	0	0	0	71	1.76	22.9	2	3	3	38	0	13	1	3	1	0	1	1	0	0	1	0	3	0	#NULL!	0	#NULL!	1	1	1
283	5	3.4	0	1	27	1	1	0	10	0	0	0	0	46	1.26	28.9	3	4	3	36	1	10	1	4	1	0	0	0	0	0	1	0	6	0	#NULL!	0	#NULL!	0	0	0
286	5	3.4	0	0	28	1	1	0	6	1	1		0	85	1.56	34.9	1	2	2	36	0	13	1	5	0	0	0	0	0	0	0	0	6	0	#NULL!	0	#NULL!	1	0	1
289	5	3.4	0	0	38	1	0	1	3	0	0	0	1	67.2	1.58	26.9	6	7	6	36	0	13	1	7	0	0	0	1	0	0	1	0	9	0	#NULL!	0	#NULL!	1	0	0
290	5	3.4	0	0	20	1	1	0	6	1	0	0	0	73.1	1.69	25.6	0	1	5	37	0	13	0		0	0	0	0	0	0	1	0	8	0	#NULL!	0	#NULL!	0	1	1
301	5	3.4	0	1	21	3	1	1	2	1	1		0	57	1.54	24	0	1	1	36	1	10	0		0	0	0	1	0	0	1	0	4	0	#NULL!	0	#NULL!	1	0	1
304	5	3.4	0	0	20	2	1	1	2	1	1		0	85	1.69	29.8	0	1	2	36	0	11.2	0		0	1	1	0	0	0	0	0	6	1	0	1	1	1	1	1
306	5	3.4	0	1	19	3	2	1	2	1	1		0	80	1.67	28.7	0	1	7	40	0	11.2	0		0	0	0	1	0	0	1	0	9	0	#NULL!	1	2	1	0	0
310	5	3.4	0	1	19	3	0	0	7	3	1		0	60	1.56	24.7	0	1	7	36	0	11.2	0		0	0	0	0	0	0	0	0	7	0	#NULL!	0	#NULL!	1	0	0
311	5	3.4	0	0	30	3	0	1	2	1	0	0	0	74	1.6	28.9	1	2	5	36	0	11.2	1	2	0	0	0	0	0	0	1	0	9	0	#NULL!	0	#NULL!	0	0	0
322	5	3.4	0	1	34	1	1	1	2	1	0	0	1	61	1.36	32.9	1	2	6	36	0	11.2	1	7	0	0	0	0	0	0	1	0	8	0	#NULL!	0	#NULL!	1	0	0
327	5	3.4	0	1	32	0	0	1	2	0	0	0	0	92.1	1.76	29.7	1	5	3	39	1	8	1	6	1	0	0	0	0	0	1	0	5	0	#NULL!	0	#NULL!	0	0	1
334	5	3.4	0	0	20	2	1	1	3	3	1		0	68	1.49	30.6	1	2	5	36	0	12	1	2	0	0	0	0	0	0	0	0	4	0	#NULL!	0	#NULL!	0	0	0
338	5	3.4	0	0	24	1	0	1	1	3	0	1	0	64	1.75	20.9	0	1	5	36	0	12	0		0	0	0	0	0	1	1	0	5	0	#NULL!	1	0	0	0	0
355	5	3.4	0	1	33	2	0	1	3	3	0	0	0	74	1.7	25.6	3	4	8	36	0	11	1	2	0	0	1	0	0	0	0	0	7	0	#NULL!	0	#NULL!	0	0	0
361	5	3.4	0	1	26	3	0	1	4	1	0	0	1	87	1.72	29.4	1	2	6	36	0	11	1	2	0	0	0	0	0	0	0	0	8	0	#NULL!	0	#NULL!	0	0	0
367	5	3.4	0	0	27	2	0	1	4	1	0	0	0	74	1.66	26.9	2	3	8	38	0	12	1	2	0	0	0	0	0	1	0	0	9	1	0	0	#NULL!	0	0	0
368	5	3.4	0	0	17	3	1	1	4	2	0	0	0	76	1.49	34.2	0	1	6	42	0	12	0		1	1	0	0	0	0	0	0	9	0	#NULL!	0	#NULL!	0	0	0
383	5	3.4	0	0	29	0	2	1	4	2	0	0	1	68	1.73	22.7	1	2	7	36	0	11.2	1	2	0	0	0	0	0	0	0	0	7	0	#NULL!	0	#NULL!	0	0	0
394	5	3.4	0	1	27	2	0	1	3	3	0	0	0	66	1.68	23.4	1	5	6	36	0	11.2	1	2	1	0	0	0	0	1	0	0	7	0	#NULL!	0	#NULL!	0	0	0
395	5	3.4	0	0	22	3	0	1	3	2	0	0	0	59	1.62	22.5	2	3	8	38	0	11.2	1	1	0	0	1	0	0	0	0	0	7	0	#NULL!	0	#NULL!	0	0	0
399	5	3.4	0	0	19	1	1	1	2	1	0	0	0	65	1.55	27	0	1	6	36	0	11.2	0		0	0	0	0	0	0	0	0	7	0	#NULL!	0	#NULL!	0	0	0
422	2	3.4	0	1	26	1	0	1	3	0	0	0	1	78	1.64	29	3	4	5	38	1	8	1	3	1	0	0	0	0	0	0	0	4	0	#NULL!	0	#NULL!	0	0	1
501	1	3.4	0	1	22	3	0	1	2	0	0	0	1	69	1.64	25.7	0	1	5	40	1	9	0		0	0	0	0	0	1	0	0	3	0	#NULL!	0	#NULL!	0	0	0
600	4	3.4	0	0	25	0	1	1	2	2	0	0	0	60	1.54	25.3	1	1	6	36	1	9	0		0	0	0	0	0	0	1	0	3	0	#NULL!	0	#NULL!	0	0	0
199	4	3.5	0	1	20	1	1	1	3	2	1		0	70	1.66	25.4	0	1	5	39	0	11	0		1	0	0	0	0	0	0	0	5	0	#NULL!	0	#NULL!	0	0	0
204	4	3.5	0	1	30	1	0	1	3	1	1		0	80	1.72	27	3	3	4	38	0	12	1	2	1	0	0	0	1	0	0	0	5	0	#NULL!	0	#NULL!	0	0	1
231	4	3.5	0	0	27	1	0	1	3	3	0	0	1	59	1.52	25.5	2	2	3	36	0	11.2	1	1	0	0	0	0	0	0	0	0	3	0	#NULL!	0	#NULL!	0	0	0
264	5	3.5	0	1	22	1	1	0	25	0	0	0	0	80	1.67	28.7	2	3	3	38	0	11	1	3	0	0	0	0	0	0	1	0	8	0	#NULL!	0	#NULL!	0	0	0
282	5	3.5	0	0	16	3	2	0	10	1	1		0	88	1.64	32.7	0	1	1	38	0	13	0		0	0	0	0	0	0	1	0	7	0	#NULL!	0	#NULL!	0	0	1
285	5	3.5	0	1	25	3	0	1	3	3	1		0	64	1.52	27.7	1	2	3	36	0	13	1	8	0	0	0	0	0	0	1	0	6	0	#NULL!	0	#NULL!	1	0	1
292	5	3.5	0	1	20	3	2	1	2	3	0	0	0	70	1.76	22.6	0	1	6	36	0	11.2	0		0	0	0	0	0	0	1	0	9	0	#NULL!	0	#NULL!	0	0	0
340	5	3.5	0	0	27	3	0	1	1	1	0	1	1	62	1.69	21.7	1	3	8	36	0	12	0		1	0	0	0	0	0	0	0	8	0	#NULL!	0	#NULL!	0	0	0
366	5	3.5	0	0	32	2	0	1	4	1	1		0	96	1.6	37.5	3	4	6	38	0	12	1	3	0	0	0	0	0	1	0	0	9	0	#NULL!	0	#NULL!	1	0	0
391	5	3.5	0	0	24	2	0	1	3	1	0	0	0	95	1.62	36.2	0	1	5	38	0	11.2	0		0	1	0	0	0	0	0	0	8	0	#NULL!	0	#NULL!	0	0	0
411	2	3.5	0	0	28	1	0	1	2	1	1		0	70	1.2	48.6	4	6	5	38	0	11	1	3	0	0	0	0	0	0	1	0	3	0	#NULL!	0	#NULL!	0	0	0
413	2	3.5	0	0	19	3	2	1	2	2	1		1	64	1.44	30.9	1	1	5	40	0	11	0		0	0	0	0	0	0	1	0	5	0	#NULL!	0	#NULL!	0	0	1
416	2	3.5	0	1	24	3	0	1	2	3	0	0	0	61	1.48	27.8	2	2	8	38	0	13	1	7	1	0	0	0	0	0	1	0	8	0	#NULL!	0	#NULL!	0	0	0
503	1	3.5	0	0	20	3	1	0	8	2	0	0	0	61	1.46	28.6	0	1	1	40	1	9	0		0	0	0	0	0	0	1	0	1	0	#NULL!	0	#NULL!	0	0	1
607	2	3.5	0	1	34	0	0	0	7	3	0	0	0	58	1.52	25.1	3	4	3	36	1	7	1	16	1	0	1	0	0	0	1	0	8	0	#NULL!	0	#NULL!	0	0	1
222	4	3.6	0	0	31	1	0	1	4	1	0	0	1	70	1.56	28.7	4	7	6	41	0	11.2	1	2	0	0	0	0	0	0	0	0	6	0	#NULL!	0	#NULL!	0	0	0
223	4	3.6	0	0	24	1	0	1	4	3	0	0	1	60	1.6	23.4	0	1	6	40	0	11.2	0		0	0	0	0	0	0	0	0	5	0	#NULL!	0	#NULL!	0	0	0
243	4	3.6	0	1	22	1	0	1	2	0	0	0	0	67	1.56	27.5	2	3	4	39	0	11.2	1	2	0	0	0	0	0	0	0	0	4	0	#NULL!	0	#NULL!	0	0	0
253	5	3.6	0	0	24	3	1	0	25	1	0	0	0	65.4	1.55	27.2	1	2	6	39	0	11	1	1	0	0	0	0	0	0	1	0	7	0	#NULL!	0	#NULL!	1	1	0
263	5	3.6	0	1	31	0	0	0	25	2	0	0	0	90	1.64	33.5	0	1	4	36	0	11	0		0	0	0	0	0	0	0	0	8	0	#NULL!	0	#NULL!	1	0	0
270	5	3.6	0	1	38	3	0	1	3	0	0	1	0	63	1.51	27.6	3	4	8	36	0	11	1	5	0	0	0	0	0	0	0	0	3	0	#NULL!	0	#NULL!	0	0	1
294	5	3.6	0	1	35	0	0	1	2	2	0	0	0	86	1.62	32.8	1	4	7	36	1	10	1	6	1	0	1	0	0	0	0	0	7	1	2	1	1	1	0	1
299	5	3.6	0	1	39	1	0	0	8	3	0	0	0	95	1.75	31	4	5	8	36	0	11.2	1	5	1	0	1	0	0	0	1	0	9	0	#NULL!	0	#NULL!	0	0	0
300	5	3.6	0	0	27	3	0	0	8	2	0	0	1	71	1.76	22.9	0	1	3	36	0	11.2	0		0	0	0	0	0	0	0	0	6	0	#NULL!	0	#NULL!	0	0	1
303	5	3.6	0	0	20	1	0	0	8	2	1		1	70	1.53	29.9	1	2	3	36	1	10	1	8	0	0	1	0	0	0	1	0	5	0	#NULL!	0	#NULL!	0	0	1
305	5	3.6	0	1	29	0	0	0	7	3	0	0	1	89	1.64	33.1	1	3	1	36	1	10	1	5	1	0	0	0	0	0	1	0	7	0	#NULL!	0	#NULL!	1	0	1
329	5	3.6	0	0	27	1	0	0	5	1	0	0	0	76	1.7	26.3	1	2	6	42	0	11	1	3	1	0	0	0	0	0	1	0	8	0	#NULL!	0	#NULL!	0	0	0
332	5	3.6	0	0	27	3	1	1	3	0	0	0	1	67	1.4	34.2	2	3	6	36	0	12	1	1	1	0	0	0	0	0	1	0	7	0	#NULL!	0	#NULL!	0	0	1
335	5	3.6	0	0	28	3	0	1	3	2	0	0	1	72	1.48	32.9	1	3	2	36	0	12	1	1	1	0	0	0	0	1	1	0	5	0	#NULL!	0	#NULL!	1	0	0
336	5	3.6	0	1	23	3	1	1	3	2	0	0	1	69	1.46	32.4	1	3	7	36	0	12	1	1	1	0	0	0	0	0	0	0	4	0	#NULL!	0	#NULL!	0	1	0
348	5	3.6	0	1	24	1	0	1	4	0	0	0	1	70	1.55	29.1	0	4	8	38	0	12	0		1	0	0	0	0	1	1	0	8	0	#NULL!	0	#NULL!	0	0	0
365	5	3.6	0	1	28	1	0	1	4	3	0	0	0	86	1.68	30.5	2	3	6	36	0	12	1	2	0	0	0	0	0	0	0	0	7	0	#NULL!	0	#NULL!	1	1	0
379	5	3.6	0	1	39	2	0	1	4	0	0	0	0	77	1.62	28.6	7	8	4	40	0	11.2	1	8	0	0	1	0	0	0	0	0	7	0	#NULL!	0	#NULL!	0	0	0
388	5	3.6	0	0	20	3	2	1	3	3	0	0	0	70	1.73	23.4	0	1	8	36	0	11.2	0		0	0	0	0	0	1	0	0	7	0	#NULL!	0	#NULL!	0	0	0
393	5	3.6	0	1	18	3	1	1	3	1	1		0	69	1.6	26.6	0	1	6	36	0	11.2	0		0	0	0	0	0	0	1	0	7	0	#NULL!	0	#NULL!	0	0	0
397	5	3.6	0	1	38	1	0	1	2	0	0	0	0	87	1.69	30.5	3	4	7	40	0	11.2	1	4	0	1	0	0	0	0	0	0	7	0	#NULL!	1	0	0	0	0
244	4	3.63	0	1	21	3	2	1	2	2	1		1	78	1.64	29	0	1	3	40	0	11.2	0		0	0	0	0	0	0	0	0	4	0	#NULL!	0	#NULL!	0	0	0
172	4	3.67	0	0	30	2	0	1	4	0	0	0	0	72	1.58	28.8	3	4	5	38	1	10	1	2	0	0	0	0	0	0	1	0	4	0	#NULL!	0	#NULL!	0	0	0
219	4	3.7	0	0	26	1	0	1	4	1	1		1	60	1.56	24.7	1	2	5	38	0	12	1	1	0	0	0	0	0	0	0	0	3	0	#NULL!	1	2	1	0	0
276	5	3.7	0	0	26	3	0	0	10	3	0	0	0	69	1.57	27.9	1	2	4	36	1	10	1	4	0	1	1	0	0	0	1	0	4	0	#NULL!	0	#NULL!	1	0	1
375	5	3.7	0	1	37	2	0	1	4	1	0	0	0	82	1.65	30.1	4	5	6	36	0	11.2	1	3	1	1	0	0	0	0	0	0	7	0	#NULL!	0	#NULL!	0	0	0
233	4	3.8	0	1	21	1	0	1	3	2	0	0	0	61	1.45	29	1	2	5	38	0	11.2	1	2	0	0	0	0	0	0	0	0	5	0	#NULL!	0	#NULL!	0	0	0
251	5	3.8	0	0	20	3	0	1	2	3	0	0	0	60	1.5	26.7	1	1	4	38	0	11	0		0	0	0	0	0	0	0	0	3	0	#NULL!	0	#NULL!	0	0	0
277	5	3.8	0	0	22	0	0	1	3	0	0	0	0	74	1.6	28.9	0	1	5	36	0	13	0		0	0	0	0	0	0	1	0	6	0	#NULL!	0	#NULL!	1	0	1
293	5	3.8	0	1	19	3	1	1	2	1	1		1	68	1.4	34.7	0	1	5	36	1	10	0		0	0	1	0	0	0	1	0	9	0	#NULL!	0	#NULL!	1	1	1
312	5	3.8	0	0	22	0	0	0	7	1	1		1	57	1.5	25.3	2	3	8	40	1	10	1	8	0	0	0	0	0	0	0	0	9	0	#NULL!	0	#NULL!	1	0	0
331	5	3.8	0	1	33	2	0	0	5	0	0	0	0	86	1.69	30.1	3	4	5	36	0	12	1	2	0	0	0	0	0	0	0	0	7	0	#NULL!	0	#NULL!	1	0	0
359	5	3.8	0	0	33	2	0	1	4	0	0	0	0	74	1.62	28.2	3	4	8	36	0	11	1	3	0	1	0	0	0	0	0	0	7	0	#NULL!	0	#NULL!	0	1	0
384	5	3.8	0	1	19	2	0	1	4	1	0	0	0	67	1.54	28.3	0	1	8	36	0	11.2	0		0	0	0	0	0	0	1	0	6	0	#NULL!	0	#NULL!	0	0	0
405	5	3.8	0	1	29	3	0	1	2	1	0	0	0	82	1.63	30.9	1	2	8	40	0	11.2	1	3	0	1	0	0	0	0	0	0	7	0	#NULL!	0	#NULL!	0	0	0
605	4	3.8	0	0	27	1	0	1	2	0	0	0	1	82.1	1.8	25.3	2	3	7	36	0	11.2	1	4	1	0	0	0	0	0	0	0	9	0	#NULL!	0	#NULL!	0	0	0
148	4	3.9	0	0	33	2	0	1	2	0	0	0	1	87	1.6	33.9	4	5	5	39	1	9	1	7	1	0	0	0	0	0	1	0	2	0	#NULL!	0	#NULL!	0	0	0
216	4	3.9	0	1	22	3	2	1	4	1	1		0	86	1.68	30.5	0	1	7	40	1	10	0		0	0	0	0	0	0	0	0	6	0	#NULL!	0	#NULL!	0	0	0
221	4	3.9	0	0	25	1	0	1	4	3	0	0	1	68	1.48	31	0	1	6	42	0	11.2	0		0	0	0	0	0	0	0	0	5	0	#NULL!	0	#NULL!	0	0	0
347	5	3.9	0	0	32	3	1	1	4	3	0	0	0	73	1.59	28.9	4	5	7	36	0	12	1	2	0	1	1	0	0	0	1	0	7	0	#NULL!	0	#NULL!	0	0	0
166	4	4	0	0	24	3	0	1	4	1	1		0	70	1.64	26	1	2	5	38	0	12	1	1	0	0	0	0	0	0	0	0	5	1	0	0	#NULL!	0	0	0
259	5	4	0	0	23	1	0	1	2	1	0	0	0	71	1.6	27.7	1	2	4	36	0	11	1	5	0	0	1	0	0	0	1	0	7	0	#NULL!	0	#NULL!	0	0	0
266	5	4	0	1	28	3	0	1	3	2	1		1	58	1.22	38.9	1	2	3	40	0	11	1	10	0	0	0	0	0	0	0	0	8	0	#NULL!	0	#NULL!	0	0	0
272	5	4	0	0	20	1	1	1	3	1	1		0	79	1.56	32.5	0	1	4	38	1	10	0		1	0	0	0	0	0	1	0	2	1	1	1	1	1	0	1
297	5	4	0	1	17	3	2	1	2	1	1		0	71	1.55	29.6	0	1	3	36	1	10	0		0	0	0	0	0	0	0	0	2	0	#NULL!	0	#NULL!	1	0	1
307	5	4	0	0	30	1	0	0	7	1	0	0	0	68	1.59	26.9	2	3	6	40	0	11.2	1	7	0	0	0	0	0	0	0	0	9	0	#NULL!	0	#NULL!	1	0	0
318	5	4	0	1	35	1	0	0	10	1	0	0	1	76	1.62	28.9	1	2	7	36	0	11.2	1	7	0	0	0	0	0	0	1	0	8	0	#NULL!	0	#NULL!	1	0	0
353	5	4	0	0	36	1	0	0	8	2	0	0	1	74	1.69	25.9	3	4	8	38	0	11	1	3	0	1	0	0	0	0	0	0	7	0	#NULL!	0	#NULL!	0	0	0
360	5	4	0	0	20	3	0	1	4	1	0	0	1	72	1.66	26.1	0	1	7	40	0	11	0		0	0	1	0	0	0	0	0	6	0	#NULL!	0	#NULL!	0	1	0
364	5	4	0	0	30	2	0	1	4	3	0	0	0	86	1.48	39.2	3	4	7	39	0	11	1	2	0	1	0	0	0	0	0	0	9	0	#NULL!	0	#NULL!	0	0	0
371	5	4	0	1	25	2	0	1	4	3	0	0	0	72	1.62	27.4	1	2	5	36	0	12	1	3	0	1	0	0	0	0	0	0	5	0	#NULL!	0	#NULL!	0	0	0
374	5	4	0	1	25	1	0	0	8	2	0	0	0	76	1.59	30.1	0	2	6	40	0	11.2	0		0	0	0	0	0	0	0	0	6	0	#NULL!	0	#NULL!	0	0	0
414	2	4	0	0	30	3	0	1	2	0	0	1	1	65	1.54	27.4	3	4	4	38	0	13	1	3	1	0	0	0	0	0	1	0	4	0	#NULL!	0	#NULL!	1	0	1
603	4	4	0	0	35	1	0	0	8	1	0	0	0	80.3	1.55	33.4	3	5	8	38	0	11.2	1	5	0	0	0	0	0	0	0	0	8	0	#NULL!	1	2	0	0	1
604	4	4	0	1	28	1	0	0	7	1	0	1	0	55	1.46	25.8	1	2	4	38	0	11.2	1	9	0	0	0	0	0	0	1	0	8	0	#NULL!	1	1	0	1	1
606	2	4	0	1	25	0	0	0	7	2	0	1	0	65	1.55	27.1	1	2	8	36	0	11.2	1	10	1	1	0	0	0	0	0	0	9	0	#NULL!	0	#NULL!	1	0	0
412	2	4.1	0	0	28	1	0	1	2	1	1		0	75	1.62	28.6	2	2	5	38	0	11	1	5	1	0	0	1	0	0	1	0	6	0	#NULL!	0	#NULL!	0	0	0
434	3	4.14	0	0	26	0	0	1	2	0	0	0	1	70.4	1.63	26.5	4	4	8	40	1	10.2	1	4	0	0	0	0	0	0	1	0	4	0	#NULL!	0	#NULL!	0	0	0
186	5	4.2	0	1	28	1	0	1	2	0	0	0	0	76	1.69	26.6	1	2	8	36	1	9	1	7	0	0	0	0	0	0	1	0	4	0	#NULL!	0	#NULL!	0	0	0
257	5	4.2	0	0	38	0	0	1	3	2	0	0	0	89	1.6	34.8	1	2	6	36	0	11	1	3	0	0	0	0	0	0	1	0	7	0	#NULL!	0	#NULL!	0	0	0
344	5	4.2	0	1	36	2	0	1	1	2	0	0	1	85	1.58	34	4	5	7	36	0	11	1	5	0	0	0	0	0	0	0	0	9	1	0	0	#NULL!	0	0	1
417	2	4.3	0	1	25	3	0	1	2	2	0	0	1	76	1.53	32.5	4	4	4	38	1	8	1	5	1	0	0	0	0	0	1	0	3	0	#NULL!	0	#NULL!	1	0	0
287	5	4.6	0	0	22	3	0	0	6	1	1		0	70	1.55	29.1	1	3	6	36	0	13	1	4	1	0	0	0	0	0	0	0	8	0	#NULL!	0	#NULL!	0	1	1
382	5	4.6	0	0	23	3	0	0	8	3	0	0	1	86	1.69	30.1	1	4	8	40	0	11.2	0		1	1	0	0	0	0	0	0	8	0	#NULL!	0	#NULL!	0	0	0
